# Supplementary material for: Bone Diagenesis in Short Timescales: Insights from an Exploratory Proteomic Analysis
Source: Biology (Basel). 2021 May 23;10(6):460. doi: 10.3390/biology10060460 (PMC8224596; doi:10.3390/biology10060460)
Supplement: Supplementary file 1 [file biology-10-00460-s001.zip]

Archive with 2 entries (2 files):
- biology-1209631- Figure S1.pdf
- Data S1.xlsx
